# Supplementary material for: Characterization of IG-MYC-breakpoints and their application for quantitative minimal disease monitoring in high-risk pediatric Burkitt-lymphoma and -leukemia
Source: Leukemia. 2022 Jul 5;36(9):2343–6. doi: 10.1038/s41375-022-01626-w (PMC9417994; doi:10.1038/s41375-022-01626-w)
Supplement: Supplementary file 2 — Supplementary Table 3 [file 41375_2022_1626_MOESM2_ESM.xlsx]

## Sheet: Suppl_2
	Supplementary Table 3. List of Primer, Probes, and covered genomic regions used for LD-PCR, sanger sequencing, gc-hts and dPCR.
	3A. Primers used for LD-PCR
	Myc_ex2_R		AGTCCTGGATGATGATGTTTTTGATGAAGGTC
	IGH_Enh_R		TCTGAGTCTGCAGTAAACCCCTGC
	IGH_Cµ-R		TGCTGATGTCAGAGTTGTTCTTGTATTTCCAG
	IGH_Cɣ-R		TCACCACGCTGCTGAGGGAGTAGAG
	IGH_Cα-R		TCGTGTAGTGCTTCACGTGGCATGTC
	3B. Primers used for Sanger Sequencing
	Myc_ex2_R		AGTCCTGGATGATGATGTTTTTGATGAAGGTC
	myc_ex2_R1		AGTTAAAGGGGTCTTGGTGCGGAAAC
	myc_ex2_R2		AATCCAAGGCACAAAGTTTTGCGCCAC
	myc_ex2_R3		TTCGCACTCAATACGGAGATGCAACT
	myc_ex2_R4		TCCTAACACCTCTAGAGACCCAGG
	myc_ex2_R5		TCATAAGGCAGAAATCTCGAAAGGGTAG
	myc_ex2R5_a		TCGACTCATCTCAGCATTAAAGTG
	myc_ex2_R6		AAGTGTCCCCAAATGGGCAGAATAGC
	myc_ex2_R7		TACTACAGCGAGTTAGATAAAGC
	myc_ex2_R8		TCCAGACCCTCGCATTATAAAG
	myc_ex1_R1		CAGCCGAGCACTCTAGCTCTAGGAT
	myc_ex1R1_a		AGCCGAGCACTCTAGCTCTAG
	myc_ex1R1_b		AGCTCTAGGATGTAAACAGAG
	myc_ex1_R2		ACGCATTGCCACGTATACTTGGAGAG
	myc_ex1R2_a		ACTGTATGTAACCCGCAAACG
	Myc_ex1R_2b		CTGCCTTCCAGGCATTAATTTC
	Myc_ex1R_2c		TATTGGAAATGCGGTCATGCAC
	myc_ex1_R3		ACATTCTTCTCATCCTTGGTCCCTCAC
	5571A_Cµ_R1		TTCAGCTCACCTCAGCCTAG
	5571A_Cµ_R2		TCACCTCAGCCTAGCCTTG
	3C. Regions in MYC and IG-genes used for gc-hts
	genes/regions		chromosome	start (hg38)		end (hg38)		number of kb
	IGH: DH1-M		14	105,850,000		105,919,600		69.6
	IGK		2	88,850,000		88,900,000		50
	IGL		22	22,893,600		22,921,500		27.9
	MYC exons 1-3		8	127,730,000		127,741,000		11
	and 5' of exon 1
	3D. Corresponding gene specific primers and probes used for dPCR
		Primers 5’-3’					Probes 5’-3’
	Myc_01_rev	AGACACCCTATTTAGGCATTCG			Myc_01_TM		AGTGGAAAACCAGGTAAGCACCGAAG
	Myc_02_rev	ACTCTAGCTCTAGGATGTAAAC			Myc_02_TM		TGAGAGGGAGCAAAAGAAAATGGTAGGC
	Myc_02_forw	TGTCAAACAGTACTGCTACGG
	Myc_02_930_forw	AGCAGCAGAGAAAGGGAGAG
	Myc_03_rev	ACCATAACTACTCTGAGAAAAGTG			Myc_03_TM		TAGGGTGTCTTTTCTCCCATTCCTGCG
	Myc_04_rev	AAGGTGGGGAGGAGACTCAG			Myc_04_TM		ATCCTAGAGCTAGAGTGCTCGGCTG
	Myc_04_rev_1	AAGGTGGGGAGGAGACTC
	Myc_04_forw	TCATGCGGCTCTCTTACTC
	Myc_05_rev	TCACACAGGCGATATGCG			Myc_05_TM		AGGATGCAAGGGGCTTTCTGCCC
	Myc_06_rev	TACTACAGCGAGTTAGATAAAGC			Myc_06_TM		AGGGATCGCGCTGAGTATAAAAGCCG
	Myc_06_forw	AGGGCTTCTCAGAGGCTTG
	Myc_07_rev	GCTTTGATCAAGAGTCCCAG			Myc_07_TM		TCTACACTAACATCCCACGCTCTGAACG
	Myc_07_forw	ACGTGGCAATGCGTTGCTG
	Myc_08_rev	TTCGCCCTGGTTTTTCCAAG			Myc_08_TM		ATGTGTCCG ATT CTC CTG GAA TCG TTG
	Myc_08_forw	TGGGTCTCTAGAGGTGTTAG
	Myc_09_rev	ATAGGGGCACCTCCCTTC			Myc_09_TM		TGGCGCAGTTGCATCTCCGTATTGAG
	Myc_10_rev	TGGCGGTGAGGAAAACAATTTG			Myc_10_TM		TCAGGTGGCGCAAAACTTTGTGCCTTG
	Myc_11_rev	TATTGG AAATGCGGTCATGCAC			Myc_11_TM		TCCTCTCCTCTTCTTTGATCAGAATCGATGC
	Myc_12_rev	TCCTTTTCCCAGGAGAGCTG			Myc_12_TM		AGGGCACAAGGAAGCTATTCTTCTAGTGATTTC
	Myc_13_forw	TGCCTTACTACTAAGATGAAGC			Myc_13_TM		TTCCAAGTCCATGCCAGGTCTTATGCC
	LC-JH1	CGCTATCCCCAGACAGCAGA			JH1-TM		CCCTGGTCACCGTCTCCTCAGGTGT
	LC-JH2	GGTGCCTGGACAGAGAAGACT
	LC-JH4	CAGAGTTAAAGCAGGAGAGAGGTTGT
	LC-JH5	AGAGAGGGGGTGGTGAGGACT
	LC-JH3	AGGCAGAAGGAAAGCCATCTTAC			JH3-TM		CAAGGGACAATGGTCACCGTCTCTTCA
	LC-JH6	GCAGAAAACAAAGGCCCTAGAGT			JH6-TM		CACGGTCACCGTCTCCTCAGGTAAGAA
	IGL_J2_rev	AGAACAGAACAAGGCTTAGAG			IGL_J2_TM		TCTCTGACTGTCTGACAGGCGCAG
	IGL_J3_rev	ATGTTCTGAAGAGACCCAGG			IGL_J3_TM		AGCAGACTCTGGACACCAGAAAGCCAG
	IGK_J1_rev	GCAACCGAATAACTATTGTAAAGC			IGK_J1_TM		TCATTCCTACAGATCACCACTGCATGTGATC
	Myc_5526_rev	TTGAAATGGGTGCTTCATCTG			Myc_5526_TM		ACCTTTCTGAGAACCAGTTTTCTCATCGG
	Myc_1690_forw	TTCTGAATCTTCCCTTTTGTGTC			Myc_1690_TM		TGGGGAGAAAGGAGAAAGTTTGATCAAATCGC
	Myc_5618_rev	TGGGAAGAGAGAGCTCATC			Myc_5618_TM		TGTTATGCTTGGCTGGGTTTCTGGCTG
	Myc_1048_rev	TACAATGTGAGGATAATAACATCC			Myc_1048_TM		TGCGAAGCAATTTGCATGCTTTCAGTTGTCC
	Myc_1979_rev	ATTGCTCAGCACTGGCCTC			Myc_1979_TM		TCTCTCAAAATCCAGAAGTCGAGCAATCTC
	Myc_2493_rev	TGGCTATGTCCTAAGCACG			Myc_2493_TM		TCACTTCTTATGTCTGGAGTTCTACTATTGCTGG
	Myc_2233_rev	ACTGCCTCAGGAATATATGAG			Myc_2233_TM		ACAGTACTGACATGAGTCTCATTAGTGTAGC
	Myc_998_forw_1	TGGCATCTTCCTTCCATC			Myc_998_TM		TCTTGAAGC CATTTAGCATCTCTTGGTACTGAG
	Myc_998_forw_2	TCAGTTCCCCTAACCTCCAG
	Myc_1027_rev	TGGAGGCCTCAGGTGTTC			Myc_1027_TM		ACAGAGATTGGAGTGATGTAGCCACAAGC
	Myc_16A_forw	TGCAGTGAGCTAGGATTGC			Myc_16A_TM		TATGCACTCCAGTCCGGATGACAGAC
	Myc_1836_forw	ACCCTGAGTGGAACTTTCTAC			Myc_1836_TM		TTCCCGGAAGCTGCAGAAGGACAAATAC
	Myc_1206_forw	TTGGCTCACTGCAACCTCC			Myc_1206_TM		TCCTGCCTCAGCCTCCTGAGTAGC
	Myc_1865_rev	TCGTAGTCGAGGTCATAGTTC			Myc_1865_TM		GATGCCCCTCAACGTTAGCTTCACCAA
	Myc_5706_rev	CGGGAGGCGTCTGTTTAG			Myc_5706_TM		CCCAGCTCTGGAACAGGCAGACACAT
	Myc_1764_rev	TTTGCAACAGTCTCGGGCG			Myc_1764_TM		TCC CAT ATT ATC CCG TCT AGC ACC GTT G
	Myc_5311_rev	TGAGTGCTCCATTAGCCTAG			Myc_5311_TM		CCT CCG TCT ATT AAT TGA GCA GTG GGT CT
	ß-Globin KM38	CTGACACAACTGTGTTCACTAGC			β-Globin_TM		CCCACAGGGCAGTAACGGCAGAC
	ß-Globin PCO3	TATTGGTCTCCTTAAACCTGTCTTG
	LD-PCR, long distance PCR, gc-hts genomic capture high troughput sequencing, dPCR, digital PCR
